# Supplementary material for: New developments and prospects for drug delivery in medulloblastoma
Source: Mol Ther Oncol. 2026 Mar 25;34(2):201186. doi: 10.1016/j.omton.2026.201186 (PMC13200042; doi:10.1016/j.omton.2026.201186)
Supplement: Table S1. Recent pharmacological therapies in preclinical in vivo efficacy studies for medulloblastoma [file mmc1.xlsx]

## Sheet: Sheet1
Treatment	Class	Mechanism	Animal / Route	Description	Study Results	Year	Reference
Focused Ultrasound (FUS) with microbubbles and fluorescently labelled IgG	Non invasive, focused ultrasound mediated therapy	FUS disrupts BBB/BBTB to enhance delivery of antibodies to tumors	Mice (orthotopic G3MB model) / Intravenous (IV) administration of microbubbles and IgG + FUS	FUS was used to induce temporary BBB/BBTB disruption in a syngeneic G3MB model	FUS improved antibody delivery to the cerebellum (1.3x) and G3MB tumors (1.5x) with no tissue damage, and no effects on motor or respiratory functions.	2024	4
Vismodegib	Targeted Nano-therapy	Vismodegib is a SHH pathway inhibitor,	Mouse (SHH driven MB model) / Intravenous	Investigates the efficacy of Vismodegib encapsulated in a fucoidan based nanoparticle (Fi Vis)	Fi Vis nanoparticle effectively delivered Vismodegib to MB tumors	2018	78
		The Fi Vis nanoparticle is targeted to P selectin, overexpressed in tumor vasculature			Significant inhibition of the Gli1 expression and tumor growth
RGD4C.TPA.TNFα	Targeted immunotherapy	Targeted Delivery: The RGD4C ligand binds to integrins, which are overexpressed on tumor cells; Gene delivery; TNFα Expression and Tumor Cell Death	NOD/SCID mice / IV	RGD4C.TPA.TNFα particles were administered intravenously; Tumor growth, tumor cell death, and vascular damage were monitored	Selective Tumor Targeting;	2023	3
					Effective Tumor Cell Killing;
					Enhanced Therapeutic Effect;
					Safe and Efficient Delivery
Imipramine blue (IB) encapsulated in a liposomal nanoparticle (Lipo IB)	Targeted NADPH oxidase inhibitor	Inhibits NADPH oxidase enzymes, critical for SHH MB survival and treatment resistance	Transgenic SmoA1 mouse model of SHH MB / IV	Evaluate the efficacy of IB in slowing progression, reducing tumor volume, and improving survival	Slowed tumor progression, reduced tumor volume, and improved survival.	2024	62
BT9 (Mitochondrial Metabolism Inhibitors)	MAGMAS Inhibitor	Inhibits mitochondrial function	D425 orthotopic xenograft mouse model / IV	Evaluated the efficacy of BT9 in a D425 orthotopic xenograft mouse model.	Significant inhibition of cell proliferation, migration, and invasion in vitro. Limited efficacy in vivo	2024	79
Sonidegib and 4 Hydroxycyclophosphamide (4 HCP)	Hedgehog Pathway Inhibitor and Chemotherapy	Inhibits the Hedgehog signaling pathway and DNA alkylation	Orthotopic MD Zebrafish / IV	Evaluated the efficacy of a combination therapy of sonidegib and 4 HCP in treating MB in Blastula stage zebrafish MB xenografts	Significant inhibition of tumor growth and cell viability.	2024	80
PHGDH inhibitor	Metabolic inhibitor	Inhibits phosphoglycerate dehydrogenase, a key enzyme in serine and glycine synthesis	Genetically engineered and xenograft mouse models / IP	Investigated the effect of PHGDH inhibition on MYC driven MB	. Increased survival in xenographmouse models with MYC amplified MB	2024	81
Tenovin 6	p53 Activator	Activates p53, inhibits autophagy, and modulates sirtuin activity	Mouse xenograft model / Oral	Evaluated the efficacy of tenovin 6 in treating SHH MB in a mouse xenograft model	Significant inhibition of tumor growth and increased survival.	2024	82
DNMT1 inhibitor (e.g., 5 azacytidine)	Epigenetic Modifier	Inhibits DNA methylation, leading to changes in gene expression	SHH MB mouse model / IP	Investigated the effect of DNMT1 inhibition on MYC driven MB	Increased survival in mouse models with MYC amplified MB	2024	83
CRISPR/Cas9 mediated knockout of GRK3 + GRK2/3 inhibitors (e.g., Cmpd101, 14AS)	Targeted therapy + Kinase Inhibitor	Disrupts GRK3 gene function, leading to inhibition of SHH signaling	The first zebrafish model of SHH MB using CRISPR to mutate PTCH1 / Microinjection	Investigated the effect of GRK3 knockout on SHH MB tumor growth in zebrafish.	Increased survival in zebrafish models with SHH MB.	2024	35
		Inhibits GRK2/3 kinases, disrupting SHH signaling		Investigated the effect of GRK2/3 inhibition on SHH MB.	significant inhibition of tumor growth and increased survival
NK Cell Therapy	Immuno-therapy	Utilizes natural killer cells to target and destroy tumor cells	MB xenografted mice / IV	Evaluated the efficacy of NK cell therapy in treating MB in a mouse xenograft model.	NK cells showed cytotoxic activity against MB cells both in vitro and in vivo, leading to tumor growth inhibition and increased survival.	2024	84
Radiation Therapy	Radiation Therapy	Damages DNA and kills cancer cells	Mouse phantom model / Radiation	Investigated the long term effects of radiation therapy on brain function and development in a mouse phantom	Significant cognitive and physical impairments in mice, similar to those observed in human survivors.	2024	85
S6K1 Inhibitor (PF4708671) + Vincristine	Kinase Inhibitor	Inhibits S6K1, a downstream effector of the mTOR pathway	Orthotopic MB zebrafish embryo model / Direct immersion.	Investigated the effect of S6K1 inhibition on SHH MB.	Selective inhibition of SHH MB tumor cells, leading to reduced tumor growth both in vitro and in vivo	2024	86
		Vincristine Vinca alkaloid that inhibits microtubule formation		Invistigate the combination effect	No synergistic or additive effect was observed between PF4708671 and VCR
Dactolisob (targeted therapy PI3K/mTOR Inhibitors) + Chemotherapy (cisplatin, cyclophosphamide, vincristine)	Kinase Inhibitor	Inhibits PI3K/mTOR signaling pathway	Mouse (subcutaneous and intracranial xenograft models) / chemo IP + Dactolisib oral	Investigated the effect of PI3K/mTOR inhibition on PUMC MB1 cells.	Efficacy and lower toxicity profile of Dactolisib	2024	87
Nanoparticle based siRNA Delivery	Drug Delivery System	Delivers siRNA to target genes	Orthotopic MB mouse model / IV	Targeting Oncogenes	Improved BBB penetration and targeted siRNA delivery to tumor cells, leading to significant gene silencing and tumor growth inhibition	2024	88
Radiation Therapy (Proton Therapy)	Radiation Therapy	Damages DNA and kills cancer cells	Patched1 heterozygous knockout mice / Radiation	Investigated the long-term effects of radiation therapy on brain function and development in a mouse model of MB, with a focus on comparing proton and photon therapy.	Proton therapy may offer reduced side effects, particularly in terms of lens damage.	2024	89
CAR T Cell Therapy (GD2 targeted)	Immuno-therapy	Engages T cells to target GD2 expressing tumor cells	Orthotopic MD mouse models / IV	CAR T cells targeting GD2 showed significant anti tumor activity in preclinical models of MB	Reduced tumor growth and improved survival in mouse models.	2024	90
DS 1 38 (EYA1 Inhibitors)	Targeted Therapy	Inhibits EYA1, a phosphatase involved in SHH signaling	MED17FH PDX mouse model / Oral/Injected	Targets the EYA1 protein, leading to reduced SHH signaling and tumor growth	Significant inhibition of tumor growth and improved survival in mouse models.	2024	91
MYC Inhibitors (MP1)	Targeted Therapy	Inhibits MYC expression and activity	PDX orthotopic mouse model / Oral/Injected	Targets MYC, a key oncogene in MYC amplified MB	Reduced tumor growth and increased survival in mouse models.	2024	92
AAV‐shLcn2; WP1066 (STAT3 inhibitor); Sonidegib (Smo inhibitor)	Targeted therapy	Modulates the tumor microenvironment by targeting LCN2 signaling	SHH MB in mouse model / IP (WP1066); IV (AAV sh Lcn2); Oral (Sonidegib)	Investigated the role of LCN2 in tumor progression and the potential of targeting LCN2 signaling.	Specific knockdown of LCN2 in astrocytes improved the antitumor activity of Sonidegib in ND2SmoA1 MB mice; on target efficacy of WP1066	2024	93
Vismodegib	Targeted therapy	Sonic Hedgehog Inhibition	SHH MB mouse model: Math1 cre::PTCH1Fl/Fl / Intraventricular	Investigate the effect of Intraventricular SHH inhibition in infant mice with SHH MD mice and explore the benefits.	Complete or partial tumor remission only 2 days after completed treatment + improved symptom free survival	2024	94
Microsecond Pulsed Electric Fields (μsPEF) + ionizing radiation (IR)	Electro-therapy	Temporary opening of the BBB	Heterotopic mouse xenograft model / Subcutaneous (MB cells exposed to μsPEF) alone then to μsPEF and IR	Investigate the potential of μsPEF as a novel therapeutic approach to target cancer stem cells in MB	Significant reduction in tumor growth, increased cell death in cancer stem cells	2021	75
Barrier Disrupting Fields (BDF) + Doxorubicin	Electro-therapy	Temporary opening of the BBB	Mouse / Electrodes; IV (Doxorubicin)	Place the electrodes to an exposed mouse skull; inject Doxorubicin intravenously	Significant reduction in tumor growth; Effective disruption of the BBB		73
