# Supplementary material for: New developments and prospects for drug delivery in medulloblastoma
Source: Mol Ther Oncol. 2026 Mar 25;34(2):201186. doi: 10.1016/j.omton.2026.201186 (PMC13200042; doi:10.1016/j.omton.2026.201186)
Supplement: Table S2. Prominent approaches in treating medulloblastoma: A review of recent clinical trials (Ref: clinicaltrials.gov) [file mmc2.xlsx]

## Sheet: Sheet1
Treatment	Class / Administration	Mechanism	Stratum	Pha-se	Size (Total)	Age (Years)	Trial ID
Vismodegib	Targeted Therapy / Oral	Hedgehog Pathway Inhibitor	Maintenance therapy for patients positive for SHH biomarkers	II	660	Female ≥ 15; male ≥ 17	NCT01878617
Ribociclib	Targeted Tharapy / Oral	Cyclin dependent kinases inhibitor (CDKs) 4 and 6	Participants with a diagnosis of refractory or recurrent MB (Group 3/4)	I	68	≥ 1; <25	NCI 2018 00284
Trametinib		MEK inhibitor	Participants with a diagnosis of MB SHH or MB WNT			≥ 1; <25
Ribociclib		Cyclin dependent kinases inhibitor
Sonidegib		SHH pathway inhibitor	Participants with refractory or recurrent MB SHH >6 months, presence of 9q loss or PTCH1 mutant			≥ 10; <40
Ribociclib		Cyclin dependent kinases inhibitor
Panobinostat	Targeted Therapy / Implanted catheter in the fourth ventricle or posterior fossa tumor cavity	Histone deacetylase inhibitor (HDACi)	Patient with measurable MD tumor as assessed by MRI of the brain and total spine	I	5	1 – 80	NCT04315064
Sonidegib		Sonic Hedgehog signaling pathway inhibitor / oral	Adult and post pubertal SHH (p53wt) (newly diagnosed)	II	20	15	NCT04402073
DFMO (Difluoromethylornithine)	Metabolite inhibitor / oral	Ornithine Decarboxylase inhibitor	Maintenance Therapy for Molecular High Risk/Very High Risk and Relapsed/Refractory MB	II	118	<22	NCT04696029
Axitinib	Targeted Therapy / Oral	Tyrosine kinase inhibitor (TKI)	Combination of axitinib and etoposide for patient with MB	I/II	40	4 - 25	NCT06485908
CX 4945 (silmitasertib sodium)	Targeted Therapy / Oral	CK2 inhibitor	Skeletally immature children with recurrent SHH MB	I/II	60	Females < 14 males < 16	NCT03904862
177Lu DTPA omburtamab	Immunotherapy / Intracerebroventricular (ICV)	Monoclonal antibody that targets the B7 H3 protein on tumor cells and delivers radiation directly, killing them.	Patient with recurrent or refractory MB	I/II	2	3 - 19	NCT04167618
Apatinib	Targeted Therapy / Oral	Tyrosine kinase inhibitor (TKI)	Combination of apatinib with temozolomide and etoposide in the treatment of recurrent MB	II	44	2021-02-01	NCT04501718
TTRNA xALT (Tumor specific ex vivo expanded autologous lymphocyte transfer)	Immunotherapy / intravenous injection	T Cell Therapy	Adoptive cellular therapy (ADC) for patients with first recurrence of MB	II	26	≤ 30	NCT01326104
TTRNA DCs (Total tumor mRNA pulsed dendritic cells)		Dendritic cells (DCs) Therapy
Modified Measles Virus (MV NIS)	Oncolytic virus therapy / Direct intratumoral injection for recurrent MB or Intraventricular (IVT) for disseminated recurrent MB	Virus mediated delivery of radioactive iodine	Assess the safety of administering MV NIS as MD treatement	I	34	1 39	NCT00822458
Etoposide + Methotrexate	Chemotherapy / Ommaya reservoir (4th ventricle)	Cell division and groth inhibitors	Establish the safety of simultaneous infusions of methotrexate and etoposide to patients with recurrent malignant MB	I	10	1 80	NCT02905110
cRIT 131I omburtamab	Immunotherapy	Monoclonal antibody that targets the B7 H3 protein on tumor cells and delivers radiation directly, killing them.	investigating a combination therapy approach for recurrent MB	II	62	< 22	NCT04743661
			Chemotherapy: Irinotecan, Temozolomide, and Bevacizumab
TTRNA DC	Immunotherapy / Intradermally	T Cell Therapy	ACT + PD 1 blockade in children and young adults with suspected recurrence/progression of Group 3 or 4	I	12	1930-04-01	NCT06514898
TTRNA xALT	IV	DC Therapy
Pembrolizumab	IV	Checkpoint inhibitor
Nivolumab	checkpoint inhibitor / administered directly into the CSF via an intrathecal route	Combination of chemotherapy (methotrexate) and Immunotherapy	local administration of nivolumab to patients with recurrent MB	I	10	1 80	NCT06466798
Bevacizumab	Anti VEGF Humanized Monoclonal Antibody / IV	Combination of chemotherapy (Temozolomide; Irinotecan Hydrochloride) and Anti VEGF	Compare the overall survival (OS) of patients receiving TMZ and irinotecan with that of patients receiving TMZ, irinotecan, and bevacizumab for recurrent MB	II	105	<22	NCT01217437
ONC206	Targeted therapy / Oral	Inhibits DRD2 and activates ClpP. It triggers a cellular stress response that leads to cancer cell death.	patients with recurrent, primary CNS neoplasms	I	102	≥18	NCT04541082
PLX038	Chemotherapy/ IV	Topoisomerase I (TOP1) inhibitor. Causes DNA damage and cell death	Tumors with changes in the MYC or MYCN genes	I/II	120	>17	NCT06161519
Metronomic Antiangiogenic Regimen	Targeted therapy / Oral + IV	Targets the tumor’s blood supply	Relapsed or refractory MB without a ventriculoperitoneal shunt	II	40	<20	NCT0135629085
